# Supplementary material for: Demographic History, Genetic Load, and the Efficacy of Selection in the Globally Invasive Mosquito Aedes aegypti
Source: Genome Biol Evol. 2025 Apr 4;17(4):evaf066. doi: 10.1093/gbe/evaf066 (PMC12034524; doi:10.1093/gbe/evaf066)
Supplement: evaf066_Supplementary_Data [file evaf066_supplementary_data.zip]

Archive with 2 entries (2 files):
- Aedes_supp (1).pdf
- Supp_table_2.xlsx
