# Supplementary material for: Demographic History, Genetic Load, and the Efficacy of Selection in the Globally Invasive Mosquito Aedes aegypti
Source: Genome Biol Evol. 2025 Apr 4;17(4):evaf066. doi: 10.1093/gbe/evaf066 (PMC12034524; doi:10.1093/gbe/evaf066)
Supplement: evaf066_Supplementary_Data [file evaf066_supplementary_data.zip › Supp_table_2.xlsx]

## Sheet: aedes_dadi_top_likelihoods
log-likelihood	Nref	T1	T1a	T1b	T2	T3	m1	m2	m3	mA	m32	m31	Trio	Model
-41414.8	383244	NA	597860	402176	295481	NA	1.78e-06	7.27e-06	NA	1.73e-06	NA	NA	Senegal_Brazil_Cali	refugia_adj_3
-53162.4	617711	248567	NA	NA	500840	NA	2.57e-06	5.77e-06	NA	1.41e-06	NA	NA	Senegal_Brazil_Cali	split_symmig_adjacent
-99244.6	258609	9982	NA	NA	62739	1570635	2.17e-06	7e-06	NA	NA	NA	NA	Senegal_Brazil_Cali	refugia_adj_1
-101580	863387	136588	NA	NA	22966	NA	NA	NA	NA	NA	NA	NA	Senegal_Brazil_Cali	split_nomig
-102326	458727	1700686	NA	NA	521940	NA	3.82e-06	1.54e-05	NA	NA	NA	NA	Senegal_Brazil_Cali	refugia_adj_2
-242634	776932	213345	NA	NA	1027881	NA	7.33e-07	1.47e-05	2.5e-06	4.75e-06	NA	NA	Senegal_Brazil_Cali	split_symmig_all
-64193	529321	1952454	NA	NA	15668	NA	NA	NA	NA	2.31e-06	NA	NA	Senegal_Brazil_Rio_Claro	ancmig_adj_2
-117378	1246788	96501	NA	NA	1782907	4628328	2.97e-06	3.87e-06	NA	NA	NA	NA	Senegal_Brazil_Rio_Claro	refugia_adj_1
-149664	3398695	280052	NA	NA	8423325	NA	1.6e-07	5.36e-06	1.52e-06	1.2e-07	NA	NA	Senegal_Brazil_Rio_Claro	split_symmig_all
-174236	612344	NA	168762	152106	82911	NA	4.17e-06	1.09e-05	NA	1.57e-05	NA	NA	Senegal_Brazil_Rio_Claro	refugia_adj_3
-202116	871191	93914	NA	NA	32757	NA	NA	NA	NA	NA	NA	NA	Senegal_Brazil_Rio_Claro	split_nomig
-276395	659915	133567	NA	NA	158644	NA	4.55e-07	4.68e-07	NA	NA	NA	NA	Senegal_Brazil_Rio_Claro	refugia_adj_2
-282302	686230	210398	NA	NA	114051	NA	3.06e-06	4.41e-06	NA	1.45e-06	NA	NA	Senegal_Brazil_Rio_Claro	split_symmig_adjacent
-71382	610439	1180955	NA	NA	6104	NA	NA	NA	2.59e-06	1.92e-06	NA	NA	Senegal_Brazil_USA	split_sym_mig_adjacent_var2
-128494	1051950	483476	NA	NA	836090	NA	2.75e-06	1.18e-05	NA	9.78e-07	NA	NA	Senegal_Brazil_USA	split_symmig_adjacent
-151751	896623	128217	NA	NA	10042	NA	NA	NA	NA	NA	NA	NA	Senegal_Brazil_USA	split_nomig
-2561.46	0	0	NA	NA	0	NA	Inf	Inf	NA	Inf	NA	NA	Senegal_Cali_Brazil	split_symmig_adjacent
-81230.7	831350	178574	NA	NA	10142	NA	NA	NA	NA	NA	NA	NA	Senegal_Cali_Brazil	split_nomig
-89928.7	859993	23564	NA	NA	172515	NA	1.6e-06	1.04e-05	NA	NA	NA	NA	Senegal_Cali_Brazil	refugia_adj_2
-187601	2083760	310063	NA	NA	964364	NA	1.39e-07	1.25e-05	3.08e-06	1.79e-07	NA	NA	Senegal_Cali_Brazil	split_symmig_all
-100352	805332	1605187	NA	NA	901005	NA	4.79e-06	7.56e-06	2.51e-07	3.85e-06	NA	NA	Senegal_Cali_Rio_Claro	split_symmig_all
-111944	258651	NA	670579	667010	48316	NA	2.29e-06	2.33e-05	NA	4.71e-05	NA	NA	Senegal_Cali_Rio_Claro	refugia_adj_3
-145207	737708	156984	NA	NA	17115	NA	NA	NA	NA	NA	NA	NA	Senegal_Cali_Rio_Claro	split_nomig
-163705	275103	1465471	NA	NA	551526	NA	3.5e-06	2.91e-06	NA	NA	NA	NA	Senegal_Cali_Rio_Claro	refugia_adj_2
-198984	1070025	1576146	NA	NA	306883	NA	5.91e-06	8.42e-06	NA	1.39e-06	NA	NA	Senegal_Cali_Rio_Claro	split_symmig_adjacent
-75748.2	667062	249748	NA	NA	202653	NA	1.93e-06	9.16e-06	NA	1.52e-06	NA	NA	Senegal_Rio_Claro_Brazil	split_symmig_adjacent
-109226	902320	93841	NA	NA	22017	NA	NA	NA	NA	NA	NA	NA	Senegal_Rio_Claro_Brazil	split_nomig
-183317	2325000	3694890	NA	NA	8090069	NA	6.72e-07	2.54e-06	1.31e-06	4.83e-07	NA	NA	Senegal_Rio_Claro_Brazil	split_symmig_all
-196784	710076	938295	NA	NA	322943	NA	7.1e-06	9.06e-06	NA	NA	NA	NA	Senegal_Rio_Claro_Brazil	refugia_adj_2
-157842	871587	44974	NA	NA	74434	NA	NA	NA	NA	1.06e-06	3.66e-06	1.35e-06	Senegal_Rio_Claro_USA	split_uni_mig_adjacent_var1
-174614	676692	249158	NA	NA	13398	NA	NA	NA	NA	NA	NA	NA	Senegal_Rio_Claro_USA	split_nomig
-176567	818927	145278	NA	NA	46843	NA	2.13e-06	1.13e-05	NA	1.75e-06	NA	NA	Senegal_Rio_Claro_USA	split_symmig_adjacent
-220539	825957	123893	NA	NA	37664	NA	NA	NA	NA	NA	1.15e-05	2.55e-06	Senegal_Rio_Claro_USA	refugia_adj_2_var_uni
-250101	695773	386850	NA	NA	1289686	NA	1.65e-08	3.69e-06	1.08e-06	6.14e-07	NA	NA	Senegal_Rio_Claro_USA	split_symmig_all
-382329	785064	2008193	NA	NA	403994	NA	3.12e-06	6.49e-06	NA	NA	NA	NA	Senegal_Rio_Claro_USA	refugia_adj_2
-119725	870710	838320	NA	NA	15673	NA	NA	NA	1.05e-06	3.4e-06	NA	NA	Senegal_USA_Brazil	split_sym_mig_adjacent_var2
-145206	799935	132949	NA	NA	36477	NA	NA	NA	NA	NA	NA	NA	Senegal_USA_Brazil	split_nomig
-164947	503414	304364	NA	NA	209118	NA	1.2e-06	6.23e-06	NA	4.47e-06	NA	NA	Senegal_USA_Brazil	split_symmig_adjacent
-184305	198281	2027699	NA	NA	3847	NA	NA	NA	NA	5.96e-06	NA	NA	Senegal_USA_Brazil	ancmig_adj_2
-304537	1052036	966821	NA	NA	241337	NA	6.56e-07	9.39e-06	6.24e-06	7.36e-07	NA	NA	Senegal_USA_Brazil	split_symmig_all
-325040	417137	2115218	NA	NA	899848	NA	3.23e-06	1.01e-05	NA	NA	NA	NA	Senegal_USA_Brazil	refugia_adj_2
-60972.4	504799	475924	NA	NA	352047	NA	2.11e-06	5.6e-06	NA	2.04e-05	NA	NA	Senegal_USA_Cali	split_symmig_adjacent
-68971.9	834293	403464	NA	NA	102117	NA	7.4e-07	9.16e-06	3.79e-06	5.38e-08	NA	NA	Senegal_USA_Cali	split_symmig_all
-69309.2	531794	469893	NA	NA	519456	NA	2.66e-06	5.59e-06	NA	NA	NA	NA	Senegal_USA_Cali	refugia_adj_2
-81392.7	455489	1044892	NA	NA	47098	NA	NA	NA	NA	2.03e-06	NA	NA	Senegal_USA_Cali	ancmig_adj_2
-113582	219735	4329479	NA	NA	3779	NA	NA	NA	2.02e-05	2.12e-06	NA	NA	Senegal_USA_Cali	split_sym_mig_adjacent_var2
-141454	759955	228138	NA	NA	19911	NA	NA	NA	NA	NA	NA	NA	Senegal_USA_Cali	split_nomig
-93958	778002	NA	64263	213172	39989	NA	2.59e-06	1.9e-06	NA	8.61e-07	NA	NA	Senegal_USA_Rio_Claro	refugia_adj_3
-132619	574475	370077	NA	NA	12524	NA	NA	NA	NA	8.8e-07	2.12e-06	1.12e-05	Senegal_USA_Rio_Claro	split_uni_mig_adjacent_var1
-159425	1216039	1341535	NA	NA	1124350	NA	4.98e-06	1.07e-05	NA	1.2e-06	NA	NA	Senegal_USA_Rio_Claro	split_symmig_adjacent
-191100	762195	94360	NA	NA	521494	NA	1.74e-07	2.52e-06	1.41e-06	9.11e-07	NA	NA	Senegal_USA_Rio_Claro	split_symmig_all
-281233	367944	2084474	NA	NA	396570	NA	2.26e-06	3.63e-06	NA	NA	NA	NA	Senegal_USA_Rio_Claro	refugia_adj_2
-548045	1099760	91720	NA	NA	54768	NA	NA	NA	NA	NA	NA	NA	Senegal_USA_Rio_Claro	split_nomig
-44119.7	691943	35704	NA	NA	42762	NA	3.9e-06	2.31e-06	NA	NA	NA	NA	USA_Brazil_Cali	refugia_adj_2
-49837.5	687302	47699	NA	NA	NA	NA	NA	NA	NA	NA	1.34e-05	1.1e-06	USA_Brazil_Cali	sim_split_uni_mig_adjacent_var
-67770.7	729020	28432	NA	NA	NA	NA	NA	NA	NA	NA	NA	NA	USA_Brazil_Cali	sim_split_no_mig
-101804	332210	988791	NA	NA	12624	NA	NA	NA	3.36e-06	7.18e-06	NA	NA	USA_Brazil_Cali	split_sym_mig_adjacent_var2
-144657	712611	318537	NA	NA	NA	NA	2.59e-06	8.23e-06	3.43e-06	NA	NA	NA	USA_Brazil_Cali	sim_split_sym_mig_all
-188843	460352	16757	NA	NA	49718	885073	6.19e-06	2.88e-05	NA	NA	NA	NA	USA_Brazil_Cali	refugia_adj_1
-213882	419953	9128023	NA	NA	393748	NA	1.47e-05	1.85e-05	NA	3.35e-06	NA	NA	USA_Brazil_Cali	split_symmig_adjacent
-237409	464923	936728	NA	NA	1640064	736346	1.66e-05	7.64e-06	NA	NA	NA	NA	USA_Brazil_Cali	sim_split_refugia_sym_mig_adjacent_size
-84663.8	715940	11598	NA	NA	30069	NA	1.34e-07	7.74e-06	NA	NA	NA	NA	USA_Brazil_Rio_Claro	refugia_adj_2
-94030.3	183330	8374974	NA	NA	917	NA	NA	NA	1.29e-06	5.01e-06	NA	NA	USA_Brazil_Rio_Claro	split_sym_mig_adjacent_var2
-97895.6	745442	34589	NA	NA	NA	NA	NA	NA	NA	NA	1.53e-05	1.69e-06	USA_Brazil_Rio_Claro	sim_split_uni_mig_adjacent_var
-115048	2333586	9290005	NA	NA	186687	NA	5.15e-06	1.36e-05	4.97e-06	9.4e-07	NA	NA	USA_Brazil_Rio_Claro	split_symmig_all
-204762	487294	563701	NA	NA	74946	11208	3.38e-06	3.45e-06	NA	5.54e-06	NA	NA	USA_Brazil_Rio_Claro	ancmig_adj_1
-228163	339150	1099116	NA	NA	NA	NA	2.46e-06	1.03e-05	NA	NA	NA	NA	USA_Brazil_Rio_Claro	sim_split_sym_mig_adjacent
-290994	920670	407488	NA	NA	4543320	NA	2.92e-06	8.19e-06	6.31e-07	NA	NA	NA	USA_Brazil_Rio_Claro	sim_split_refugia_sym_mig_all
-650039	629678	131477	NA	NA	NA	NA	4.52e-07	3.04e-05	3.64e-06	NA	NA	NA	USA_Brazil_Rio_Claro	sim_split_sym_mig_all
-48534.7	744710	22639	NA	NA	8043	NA	NA	NA	NA	NA	NA	NA	USA_Cali_Brazil	split_nomig
-50710.5	273495	2239155	NA	NA	31889	NA	NA	NA	5.7e-06	1.07e-05	NA	NA	USA_Cali_Brazil	split_sym_mig_adjacent_var2
-53218.1	372872	1789934	NA	NA	56378	NA	6.52e-06	7.28e-06	NA	4.27e-06	NA	NA	USA_Cali_Brazil	split_symmig_adjacent
-53287.1	1001747	966085	NA	NA	1302472	NA	3.09e-06	7.04e-06	2.93e-06	1.58e-06	NA	NA	USA_Cali_Brazil	split_symmig_all
-61291.6	716720	33686	NA	NA	NA	NA	NA	NA	NA	NA	NA	NA	USA_Cali_Brazil	sim_split_no_mig
-86624.6	645493	63646	NA	NA	NA	NA	NA	NA	NA	NA	8.8e-07	1.27e-05	USA_Cali_Brazil	sim_split_uni_mig_adjacent_var
-112093	1330260	3208587	NA	NA	5017209	NA	2.77e-06	9.26e-07	4.86e-06	NA	NA	NA	USA_Cali_Brazil	sim_split_refugia_sym_mig_all
-593869	3091631	5670051	NA	NA	NA	NA	1.75e-07	8.75e-07	3.4e-06	NA	NA	NA	USA_Cali_Brazil	sim_split_sym_mig_all
-62571.7	1260853	23766821	NA	NA	18408	NA	NA	NA	1.23e-07	8.81e-06	NA	NA	USA_Cali_Rio_Claro	split_sym_mig_adjacent_var2
-65382.5	635578	15762	NA	NA	60761	NA	3.91e-07	3.8e-06	3.02e-06	NA	NA	NA	USA_Cali_Rio_Claro	sim_split_refugia_sym_mig_all
-75416.2	700596	33629	NA	NA	NA	NA	NA	NA	NA	NA	NA	NA	USA_Cali_Rio_Claro	sim_split_no_mig
-80336.2	677009	29382	NA	NA	NA	NA	NA	NA	NA	NA	1.81e-05	1.28e-06	USA_Cali_Rio_Claro	sim_split_uni_mig_adjacent_var
-83090.8	652460	7830	NA	NA	38234	NA	NA	NA	NA	NA	NA	NA	USA_Cali_Rio_Claro	split_nomig
-100008	441181	228179	NA	NA	2294	118590	7.28e-06	6.75e-06	NA	NA	NA	NA	USA_Cali_Rio_Claro	sim_split_refugia_sym_mig_adjacent_size
-105922	1250722	147335	NA	NA	311430	NA	4.81e-06	1.28e-05	6.58e-06	5.11e-06	NA	NA	USA_Cali_Rio_Claro	split_symmig_all
-191498	1003402	7539760	NA	NA	NA	NA	1.48e-06	8.13e-06	6.08e-07	NA	NA	NA	USA_Cali_Rio_Claro	sim_split_sym_mig_all
-66957.7	568287	442355	NA	NA	76946	NA	3.59e-06	8.21e-06	1.82e-06	2.73e-05	NA	NA	USA_Rio_Claro_Brazil	split_symmig_all
-87308.8	726071	36739	NA	NA	NA	NA	NA	NA	NA	NA	3.84e-05	9.11e-06	USA_Rio_Claro_Brazil	sim_split_uni_mig_adjacent_var
-158145	453022	2392412	NA	NA	396757	NA	6.18e-06	8.26e-06	NA	NA	NA	NA	USA_Rio_Claro_Brazil	sim_split_refugia_sym_mig_adjacent
-335973	1080557	5031291	NA	NA	2689075	NA	6.64e-06	2.54e-05	NA	NA	NA	NA	USA_Rio_Claro_Brazil	refugia_adj_2
-522813	709906	306253	NA	NA	36631	105918	1.38e-05	1.98e-06	NA	NA	NA	NA	USA_Rio_Claro_Brazil	sim_split_refugia_sym_mig_adjacent_size
-740347	1978391	399635	NA	NA	4607673	NA	1.11e-07	2.05e-06	6.07e-07	NA	NA	NA	USA_Rio_Claro_Brazil	sim_split_refugia_sym_mig_all
-65032.2	691307	28344	NA	NA	15900	NA	NA	NA	NA	NA	NA	NA	USA_Rio_Claro_Cali	split_nomig
-104977	626569	106015	NA	NA	100126	NA	3.91e-06	1.05e-05	3.46e-07	2.25e-05	NA	NA	USA_Rio_Claro_Cali	split_symmig_all
-107182	660149	28386	NA	NA	NA	NA	NA	NA	NA	NA	1.03e-05	2.47e-05	USA_Rio_Claro_Cali	sim_split_uni_mig_adjacent_var
-160559	494501	205613	NA	NA	119966	30066	7.75e-06	5.1e-06	NA	NA	NA	NA	USA_Rio_Claro_Cali	sim_split_refugia_sym_mig_adjacent_size
-268817	511867	1660496	NA	NA	NA	NA	3.11e-06	1.96e-05	1.06e-06	NA	NA	NA	USA_Rio_Claro_Cali	sim_split_sym_mig_all
-300132	673362	1970124	NA	NA	4302785	NA	1e-05	2.46e-06	9.66e-06	NA	NA	NA	USA_Rio_Claro_Cali	sim_split_refugia_sym_mig_all
-310319	385048	149629	NA	NA	1820736	68230	8.09e-06	2.16e-05	NA	2.05e-05	NA	NA	USA_Rio_Claro_Cali	ancmig_adj_1
Model names refer to the available 3D models in dadi_pipeline (https://github.com/dportik/dadi_pipeline/blob/master/Three_Population_Pipeline/Models_3D.pdf; last accessed 10 Feb 2025)
Model parameters have been converted from Ne units; T parameters refer to generations, m parameters refer to migrants per generation.
